# Supplementary material for: N,N′-Bis(2-methyl­phen­yl)succinamide
Source: Acta Crystallogr Sect E Struct Rep Online. 2011 Feb 12;67(Pt 3):o607. doi: 10.1107/S1600536811004442 (PMC3052079; doi:10.1107/S1600536811004442)
Supplement: Supplementary file 2 [file e-67-0o607-Isup2.hkl]

# 
# h,k,l, Fc-squared, Fo-squared, sigma(Fo-squared) and status flag 
# 
data_I
_shelx_title ' DSC8 P21/C' 
_shelx_refln_list_code          4 
_shelx_F_calc_maximum      133.25 
_exptl_crystal_F_000       316.00 
_reflns_d_resolution_high  0.8002 
 
loop_ 
 _symmetry_equiv_pos_as_xyz 
 'x, y, z' 
 '-x, y+1/2, -z+1/2' 
 '-x, -y, -z' 
 'x, -y-1/2, z-1/2' 
 
_cell_length_a    11.5860 
_cell_length_b     7.9550 
_cell_length_c     8.8030 
_cell_angle_alpha  90.000 
_cell_angle_beta  101.970 
_cell_angle_gamma  90.000 
 
_shelx_F_squared_multiplier     1.000 
 
loop_ 
 _refln_index_h 
 _refln_index_k 
 _refln_index_l 
 _refln_F_squared_calc 
 _refln_F_squared_meas 
 _refln_F_squared_sigma 
 _refln_observed_status 
   2   0   0     3376.64     2965.91      7.05 o 
   3   0   0       57.65       65.07      2.71 o 
   4   0   0     3820.83     3628.22     11.35 o 
   5   0   0       80.75       81.08      3.35 o 
   6   0   0       44.24       38.24      3.29 o 
   7   0   0      370.75      406.35      6.21 o 
   8   0   0      116.83      101.26      4.78 o 
   9   0   0       45.75       51.92      4.78 o 
  10   0   0        0.95       -3.12      4.73 o 
  11   0   0       14.93       18.06      5.39 o 
  12   0   0        5.61        5.75      5.89 o 
  13   0   0        0.00        0.24      6.06 o 
  14   0   0       72.99       83.62      7.12 o 
   1   1   0     1618.72     1545.21      3.90 o 
   2   1   0     1030.14     1034.31      3.82 o 
   3   1   0     2699.88     2564.09      5.24 o 
   4   1   0        0.15       -0.06      1.67 o 
   5   1   0      497.20      466.60      3.83 o 
   6   1   0       78.50       84.82      2.67 o 
   7   1   0       38.39       38.95      4.26 o 
   8   1   0        7.66        5.23      3.22 o 
   9   1   0        5.65        3.07      5.95 o 
  10   1   0        0.51       -0.63      3.11 o 
  11   1   0       29.26       29.67      4.12 o 
  12   1   0        0.16        2.50      5.09 o 
  13   1   0        2.48        5.18      3.75 o 
  14   1   0        0.98       -4.72      6.67 o 
   0   2   0      275.94      256.49      5.60 o 
   1   2   0      102.09      116.66      1.43 o 
   2   2   0      627.42      624.43      4.12 o 
   3   2   0      109.11      104.75      2.19 o 
   4   2   0       64.12       67.71      1.44 o 
   5   2   0        5.70        0.98      2.18 o 
   6   2   0       80.79       76.42      2.76 o 
   7   2   0       38.38       40.29      2.82 o 
   8   2   0       18.65       17.70      3.10 o 
   9   2   0        6.10        5.35      3.00 o 
  10   2   0        0.06       -1.47      4.07 o 
  11   2   0        7.00        2.08      5.38 o 
  12   2   0       26.30       21.12      5.01 o 
  13   2   0        0.06        6.50      6.37 o 
   1   3   0      305.22      336.97      4.07 o 
   2   3   0       19.04       15.63      1.03 o 
   3   3   0        4.10        4.72      1.21 o 
   4   3   0      771.65      869.49      3.51 o 
   5   3   0      391.31      420.05      2.52 o 
   6   3   0       28.89       36.62      2.22 o 
   7   3   0      103.68       99.71      3.41 o 
   8   3   0      137.58      138.72      5.41 o 
   9   3   0       31.65       23.18      4.81 o 
  10   3   0      298.08      331.48      8.11 o 
  11   3   0        0.69        4.18      5.42 o 
  12   3   0       37.19       27.49      5.39 o 
  13   3   0        0.82       -6.08      6.08 o 
   0   4   0      393.36      419.85      2.55 o 
   1   4   0      253.72      279.25      2.00 o 
   2   4   0       66.10       74.48      1.76 o 
   3   4   0        4.22        2.99      1.48 o 
   4   4   0      129.43      118.40      5.07 o 
   5   4   0      517.35      544.43      9.46 o 
   6   4   0       23.66       24.04      2.86 o 
   7   4   0        4.06        8.85      4.97 o 
   8   4   0        6.93        6.47      3.94 o 
   9   4   0      346.49      339.02      7.64 o 
  10   4   0        2.66       -1.49      4.93 o 
  11   4   0        9.69        9.94      4.92 o 
  12   4   0        3.81       16.10      5.04 o 
   1   5   0       62.42       55.75      1.98 o 
   2   5   0       88.63       86.08      1.83 o 
   3   5   0       47.44       48.68      3.21 o 
   4   5   0        0.12        2.18      4.37 o 
   5   5   0      128.11      122.72      5.77 o 
   6   5   0      140.50      136.85      3.75 o 
   7   5   0       74.51       71.76      5.86 o 
   8   5   0       34.40       27.43      4.42 o 
   9   5   0        0.91       -0.29      4.00 o 
  10   5   0        7.80        5.60      4.43 o 
  11   5   0       25.84       30.13      5.87 o 
  12   5   0       24.69       29.15      5.65 o 
   0   6   0       12.86       16.68      5.24 o 
   1   6   0       39.58       36.16      3.66 o 
   2   6   0       42.98       55.25     14.20 o 
   3   6   0      119.04      112.92      4.58 o 
   4   6   0      193.51      163.73     21.40 o 
   5   6   0       80.64       62.00      2.56 o 
   6   6   0        0.42       -4.33      4.33 o 
   7   6   0        0.59        3.43      3.95 o 
   8   6   0       32.69       36.54      4.43 o 
   9   6   0        0.38       11.32      3.08 o 
  10   6   0        0.02        6.46      2.85 o 
  11   6   0        5.18        6.82      2.89 o 
   1   7   0       41.04       33.22      4.11 o 
   2   7   0       38.39       42.82      4.74 o 
   3   7   0       47.21       61.46      7.53 o 
   4   7   0       12.95       23.02      4.72 o 
   5   7   0        7.42        7.56      4.08 o 
   6   7   0       14.59       15.13      3.06 o 
   7   7   0        1.86        2.64      2.98 o 
   8   7   0       33.12       28.35      4.67 o 
   9   7   0        2.30       10.75      3.03 o 
  10   7   0       30.52       43.74      3.30 o 
   0   8   0       12.70        6.26      5.96 o 
   1   8   0        5.87        2.05      5.73 o 
   2   8   0       17.81       18.72      4.39 o 
   3   8   0       10.05        9.79      8.41 o 
   4   8   0       48.28       46.51      6.90 o 
   5   8   0       34.37       25.15      6.15 o 
   6   8   0        0.03       12.12      5.16 o 
   7   8   0        2.01        1.61      5.93 o 
   8   8   0        7.15        3.69      7.43 o 
   1   9   0        7.02        6.17     12.91 o 
   2   9   0       13.56       12.91      4.87 o 
   3   9   0        2.06        8.60     13.23 o 
   4   9   0       17.59        6.48      6.49 o 
   5   9   0        2.49       14.41      6.42 o 
 -14   1   1        1.95        6.57     10.15 o 
 -13   1   1       12.42       13.21      4.25 o 
 -12   1   1       78.93       67.88      5.83 o 
 -11   1   1       13.57       19.45      4.02 o 
 -10   1   1        8.32        6.61      3.68 o 
  -9   1   1        7.30        6.20      3.74 o 
  -8   1   1       12.87        6.36      2.98 o 
  -7   1   1      218.32      242.84      6.04 o 
  -6   1   1       43.36       53.86      2.92 o 
  -5   1   1      412.57      420.62      4.04 o 
  -4   1   1       76.69       74.70      2.61 o 
  -3   1   1       26.59       24.74      1.79 o 
  -2   1   1      298.12      264.08      4.65 o 
  -1   1   1     3186.50     2925.05      6.70 o 
   0   1   1      493.45      493.10      3.01 o 
   1   1   1       24.03       27.12      1.33 o 
   2   1   1     7936.99     7143.70     45.57 o 
   3   1   1      300.39      307.68      2.81 o 
   4   1   1      164.64      166.88      1.75 o 
   5   1   1      506.35      533.21      4.37 o 
   6   1   1      895.96      945.22      3.54 o 
   7   1   1       12.89       11.95      2.42 o 
   8   1   1       17.98       19.35      2.83 o 
   9   1   1       11.25       10.93      5.71 o 
  10   1   1        1.99        7.19      3.12 o 
  11   1   1        5.64        3.33      2.75 o 
  12   1   1        5.18       11.43      5.87 o 
  13   1   1       17.85       16.74      3.84 o 
 -14   2   1       23.03       32.06      7.14 o 
 -13   2   1       27.50       26.49      7.06 o 
 -12   2   1       15.62       20.33     11.43 o 
 -11   2   1      144.36      152.95      4.94 o 
 -10   2   1        0.17        1.04      3.17 o 
  -9   2   1       39.37       39.02      3.34 o 
  -8   2   1      124.78      120.84      3.86 o 
  -7   2   1       87.85       80.20      5.56 o 
  -6   2   1       13.08       16.51      2.70 o 
  -5   2   1      190.60      158.59      3.70 o 
  -4   2   1      448.83      470.77      4.93 o 
  -3   2   1      472.74      493.80      4.73 o 
  -2   2   1      201.86      222.05      1.87 o 
  -1   2   1      749.47      775.01      4.20 o 
   0   2   1     1924.98     1894.95      6.97 o 
   1   2   1        8.64        7.03      1.12 o 
   2   2   1      575.57      575.79      2.74 o 
   3   2   1     1957.69     1990.08      3.32 o 
   4   2   1     1145.23     1157.23      3.09 o 
   5   2   1       51.12       55.43      4.55 o 
   6   2   1        0.57        0.20      1.37 o 
   7   2   1      100.70       85.06      7.99 o 
   8   2   1       81.03       72.01      3.13 o 
   9   2   1        3.22        7.09      4.32 o 
  10   2   1       25.20       28.29      4.53 o 
  11   2   1       15.41       13.22      3.09 o 
  12   2   1       65.01       63.14     13.03 o 
  13   2   1        0.08        0.99      4.60 o 
 -13   3   1        2.23       -6.66      6.66 o 
 -12   3   1       85.18       90.76      7.23 o 
 -11   3   1       24.96       27.64      5.14 o 
 -10   3   1      264.29      280.45      5.55 o 
  -9   3   1        6.53        4.00      3.42 o 
  -8   3   1      119.83      101.35      3.83 o 
  -7   3   1      227.63      217.99      6.76 o 
  -6   3   1      145.28      155.42      6.64 o 
  -5   3   1       12.71       20.14      2.07 o 
  -4   3   1       85.97       74.33      7.28 o 
  -3   3   1     1061.22     1180.13      5.21 o 
  -2   3   1        0.01        0.18      1.36 o 
  -1   3   1      233.83      248.30      3.59 o 
   0   3   1       24.60       24.76      1.44 o 
   1   3   1        1.28        0.59      1.09 o 
   2   3   1      837.27      879.45      3.32 o 
   3   3   1      698.02      694.87      3.93 o 
   4   3   1      566.55      584.80      2.58 o 
   5   3   1       18.93       18.45      1.73 o 
   6   3   1      102.92       87.31      2.81 o 
   7   3   1      146.73      141.46      4.81 o 
   8   3   1      269.15      274.27      6.19 o 
   9   3   1       17.23       19.60      4.63 o 
  10   3   1       18.32       24.81      3.01 o 
  11   3   1      121.27      131.66      7.51 o 
  12   3   1       41.49       42.62      3.58 o 
  13   3   1       11.98        1.10      5.95 o 
 -13   4   1        2.54       11.65      7.32 o 
 -12   4   1        1.28        6.67      5.34 o 
 -11   4   1        3.32       -0.70      5.46 o 
 -10   4   1       44.60       49.43      5.69 o 
  -9   4   1       41.47       32.93      4.92 o 
  -8   4   1      117.35      116.28      4.14 o 
  -7   4   1      625.57      632.24     10.92 o 
  -6   4   1       38.99       43.03      4.44 o 
  -5   4   1       30.54       33.11      3.60 o 
  -4   4   1       52.30       45.12      1.58 o 
  -3   4   1       13.02       11.09      1.98 o 
  -2   4   1      713.65      765.58      6.62 o 
  -1   4   1        1.92        1.06      1.42 o 
   0   4   1      498.95      514.92      3.85 o 
   1   4   1       66.77       63.17      1.31 o 
   2   4   1      201.25      233.99      1.93 o 
   3   4   1      154.41      163.26      2.25 o 
   4   4   1       29.44       22.66      2.55 o 
   5   4   1       35.88       42.25      2.56 o 
   6   4   1        0.70        3.82      2.88 o 
   7   4   1      230.67      237.02      5.55 o 
   8   4   1      151.63      152.45     13.64 o 
   9   4   1        4.40        3.94      2.84 o 
  10   4   1       77.90       79.70      4.79 o 
  11   4   1       44.75       49.52      3.84 o 
  12   4   1        8.94       17.17      3.94 o 
 -12   5   1        3.20        0.79      6.47 o 
 -11   5   1        0.00        8.30      5.39 o 
 -10   5   1       19.02       25.25      5.47 o 
  -9   5   1       40.22       39.17      5.25 o 
  -8   5   1        9.48        6.53      3.53 o 
  -7   5   1      227.84      217.36      4.58 o 
  -6   5   1       51.62       55.90      3.29 o 
  -5   5   1        3.59        5.51      1.48 o 
  -4   5   1       29.40       33.56      2.14 o 
  -3   5   1      116.37      120.76      6.45 o 
  -2   5   1        3.13        1.08      3.28 o 
  -1   5   1        0.23       -2.04      3.21 o 
   0   5   1        3.31        3.28      2.30 o 
   1   5   1      123.20      116.43      4.13 o 
   2   5   1        8.99        7.88      1.70 o 
   3   5   1        1.94        1.71      1.65 o 
   4   5   1        0.98        2.60      2.11 o 
   5   5   1        1.12       -3.05      3.05 o 
   6   5   1        1.27        3.77      3.48 o 
   7   5   1        0.00        2.78      3.67 o 
   8   5   1        0.09        3.63      2.74 o 
   9   5   1        1.08        4.59      3.10 o 
  10   5   1        0.77        3.78      3.01 o 
  11   5   1        9.00       11.37      3.29 o 
 -11   6   1        5.06        9.24      5.93 o 
 -10   6   1        0.22       -2.93      4.59 o 
  -9   6   1        0.06       -1.77      4.92 o 
  -8   6   1       13.14       14.87      4.57 o 
  -7   6   1        2.59        9.05      3.29 o 
  -6   6   1      151.70      142.67      4.22 o 
  -5   6   1      213.21      219.37      6.70 o 
  -4   6   1      231.68      229.84      6.14 o 
  -3   6   1       14.07       17.95      4.11 o 
  -2   6   1      496.67      521.52      6.62 o 
  -1   6   1       43.18       51.23      7.18 o 
   0   6   1        3.70        2.85      3.32 o 
   1   6   1      128.19      142.99      8.16 o 
   2   6   1       34.86       43.56      3.92 o 
   3   6   1       67.42       65.44     10.17 o 
   4   6   1       15.80       13.24      2.94 o 
   5   6   1       10.34       10.12      5.52 o 
   6   6   1       24.78       28.24      3.46 o 
   7   6   1        8.29        9.00      4.03 o 
   8   6   1        0.70        1.02      2.90 o 
   9   6   1        5.46        3.44      2.90 o 
  10   6   1        7.57        6.34      3.05 o 
 -10   7   1        1.48        4.45      2.68 o 
  -9   7   1       19.97        9.40      5.00 o 
  -8   7   1        4.68       11.11      4.22 o 
  -7   7   1       11.05       11.99      3.59 o 
  -6   7   1        6.74        2.13      2.69 o 
  -5   7   1       19.02       18.67      5.60 o 
  -4   7   1        9.81        7.60      3.94 o 
  -3   7   1      170.88      179.27      5.47 o 
  -2   7   1      482.53      499.84      8.66 o 
  -1   7   1       75.61       76.05      7.77 o 
   0   7   1      134.75      134.73      8.05 o 
   1   7   1      146.72      148.75      4.89 o 
   2   7   1        0.94       -2.65      5.46 o 
   3   7   1      371.73      401.74      6.77 o 
   4   7   1        2.40       11.12      5.80 o 
   5   7   1       59.21       52.56      6.33 o 
   6   7   1       17.67       12.07      6.35 o 
   7   7   1        4.14        7.47      5.52 o 
   8   7   1        3.69        3.12      2.57 o 
   9   7   1        4.43        2.30      2.67 o 
  -8   8   1        1.39        2.46      4.70 o 
  -7   8   1        1.58        0.93      4.05 o 
  -6   8   1        0.26       -0.99      4.70 o 
  -5   8   1        8.60        9.06      4.65 o 
  -4   8   1        0.97       -2.74      4.40 o 
  -3   8   1       44.91       49.86      7.87 o 
  -2   8   1       36.28       29.75      4.29 o 
  -1   8   1        9.47        5.85      3.94 o 
   0   8   1        0.38        9.26      4.43 o 
   1   8   1       36.31       28.07     10.61 o 
   2   8   1       23.67       28.14      4.66 o 
   3   8   1        0.27        3.96      5.81 o 
   4   8   1       24.51       36.65      6.15 o 
   5   8   1        6.96        3.11      6.75 o 
   6   8   1        4.01        5.24      6.11 o 
   7   8   1        1.96       -2.27      3.34 o 
   8   8   1        4.28        3.59      6.92 o 
  -6   9   1        2.26       -4.76      4.76 o 
  -5   9   1        4.95       19.27      4.58 o 
  -4   9   1        0.70       15.05      5.35 o 
  -3   9   1        1.44       -0.15      3.94 o 
  -2   9   1        1.39       12.77     15.71 o 
  -1   9   1       15.16       12.63      4.67 o 
   0   9   1       42.31       50.09      4.87 o 
   1   9   1        9.32       11.70      5.00 o 
   2   9   1        5.77       13.58      6.22 o 
   3   9   1        5.75       15.98      7.13 o 
   4   9   1        1.88        2.22      5.53 o 
   5   9   1        0.56       -4.13      7.12 o 
 -14   0   2       14.32       16.15      6.82 o 
 -13   0   2       11.59        0.12      5.84 o 
 -12   0   2        3.67        9.75      6.36 o 
 -11   0   2       77.11       80.32      6.64 o 
 -10   0   2      111.10       97.31      6.26 o 
  -9   0   2      158.27      148.31      5.80 o 
  -8   0   2       87.65       94.17      5.05 o 
  -7   0   2      274.69      237.07      5.70 o 
  -6   0   2        0.01        1.70      3.51 o 
  -5   0   2     1867.61     1852.98     10.95 o 
  -4   0   2      135.81      141.17      4.73 o 
  -3   0   2     1950.72     1833.61      9.77 o 
  -2   0   2      177.38      145.92      3.65 o 
  -1   0   2     3488.24     3451.66      6.34 o 
   0   0   2     3043.23     2890.19      7.20 o 
   1   0   2    17756.48    15772.34     97.72 o 
   2   0   2     2283.35     2289.87      9.90 o 
   3   0   2      611.37      599.17      3.11 o 
   4   0   2      113.82      129.03      3.70 o 
   5   0   2       15.27       19.66      2.75 o 
   6   0   2       56.36       54.61      2.27 o 
   7   0   2      372.93      374.21      4.14 o 
   8   0   2      536.19      574.23     16.61 o 
   9   0   2        1.55        2.96      2.49 o 
  10   0   2       18.92       26.40      4.55 o 
  11   0   2       10.21       11.63      4.43 o 
  12   0   2        0.01       -0.62      6.08 o 
  13   0   2        9.66       20.31      6.69 o 
 -14   1   2        0.27        6.91      6.61 o 
 -13   1   2        3.31        6.54      5.71 o 
 -12   1   2       42.66       43.60      8.87 o 
 -11   1   2       16.22       14.49      4.01 o 
 -10   1   2       38.93       35.39      4.22 o 
  -9   1   2       83.23       83.83      7.73 o 
  -8   1   2      121.95      111.27      7.06 o 
  -7   1   2       64.05       57.43      3.22 o 
  -6   1   2        3.57        4.24      2.71 o 
  -5   1   2      784.30      791.83      5.45 o 
  -4   1   2     1168.83     1128.48      6.69 o 
  -3   1   2      159.67      158.23      3.40 o 
  -2   1   2      220.26      181.46      2.46 o 
  -1   1   2      783.03      751.37      2.74 o 
   0   1   2       57.15       58.10      2.06 o 
   1   1   2     1872.48     1766.06      4.86 o 
   2   1   2      564.10      554.55      2.47 o 
   3   1   2       20.40       21.80      1.31 o 
   4   1   2      524.80      537.56      2.97 o 
   5   1   2        9.04       10.11      1.54 o 
   6   1   2      115.02      117.17      2.19 o 
   7   1   2       16.33       18.66      1.66 o 
   8   1   2       47.51       54.52      3.31 o 
   9   1   2        5.46        6.49      1.95 o 
  10   1   2       26.30       28.17      3.41 o 
  11   1   2        0.74       -2.81      2.81 o 
  12   1   2        2.63       -1.08      5.47 o 
  13   1   2        2.17       13.19      9.13 o 
 -14   2   2        0.29       -1.99      9.19 o 
 -13   2   2        3.51       -4.30      4.30 o 
 -12   2   2        1.98        8.19      4.00 o 
 -11   2   2       41.19       41.08      4.92 o 
 -10   2   2        1.73        1.71      3.43 o 
  -9   2   2       65.13       59.47      3.92 o 
  -8   2   2      148.31      134.72      9.01 o 
  -7   2   2      179.60      177.82      3.83 o 
  -6   2   2       25.26       31.48      3.03 o 
  -5   2   2       36.10       42.98      2.47 o 
  -4   2   2     1293.57     1327.94      8.15 o 
  -3   2   2      260.74      265.04      2.88 o 
  -2   2   2        8.56        6.98      1.68 o 
  -1   2   2      401.98      381.89      2.59 o 
   0   2   2       45.19       36.66      1.85 o 
   1   2   2        4.30        7.60      1.16 o 
   2   2   2       11.20       10.69      1.03 o 
   3   2   2       82.31       78.41      1.06 o 
   4   2   2        9.73        7.71      1.31 o 
   5   2   2      179.52      183.58      3.16 o 
   6   2   2       27.31       22.26      2.08 o 
   7   2   2       13.30       12.24      3.24 o 
   8   2   2       10.34        7.89      3.77 o 
   9   2   2        2.97        0.90      2.64 o 
  10   2   2       17.94       15.57      3.32 o 
  11   2   2       10.03        4.65      3.41 o 
  12   2   2        0.30       -2.66      5.34 o 
  13   2   2        1.23        1.99     11.57 o 
 -13   3   2        4.65       -1.00      5.02 o 
 -12   3   2        1.88        2.97      5.16 o 
 -11   3   2       73.31       73.91      4.59 o 
 -10   3   2       37.18       32.95      3.82 o 
  -9   3   2      336.72      327.88      9.34 o 
  -8   3   2        0.88        4.34      3.15 o 
  -7   3   2        1.41        2.37      2.59 o 
  -6   3   2       24.11       31.41      3.14 o 
  -5   3   2       49.97       52.45      2.55 o 
  -4   3   2      282.79      342.52      3.46 o 
  -3   3   2      264.24      283.26      3.13 o 
  -2   3   2     1247.54     1340.43      4.31 o 
  -1   3   2       45.26       57.18      2.11 o 
   0   3   2      345.54      382.89      7.25 o 
   1   3   2      273.23      271.47      4.69 o 
   2   3   2       29.46       30.95      1.21 o 
   3   3   2        1.53        2.19      0.84 o 
   4   3   2      180.13      175.11      1.90 o 
   5   3   2      740.75      750.01      7.55 o 
   6   3   2       76.45       54.68     14.64 o 
   7   3   2       18.26       22.80      4.34 o 
   8   3   2       68.81       63.29      4.91 o 
   9   3   2       54.56       59.15      3.44 o 
  10   3   2       32.43       31.18      3.27 o 
  11   3   2        9.74       18.96      3.68 o 
  12   3   2       43.37       60.73     13.46 o 
 -13   4   2        1.38       14.85      6.49 o 
 -12   4   2       16.36        8.90      6.09 o 
 -11   4   2        2.03        8.22      5.71 o 
 -10   4   2       36.27       33.80      5.36 o 
  -9   4   2       20.97       26.61      3.66 o 
  -8   4   2      134.05      124.52      3.48 o 
  -7   4   2       48.86       59.04      4.28 o 
  -6   4   2       83.88       77.73      4.05 o 
  -5   4   2      235.84      225.43      4.75 o 
  -4   4   2       46.50       54.53      2.08 o 
  -3   4   2        2.70        0.99      1.55 o 
  -2   4   2      492.32      517.80      5.37 o 
  -1   4   2      695.00      765.27      4.88 o 
   0   4   2        2.59        1.11      1.13 o 
   1   4   2       44.93       54.80      1.64 o 
   2   4   2      121.18      129.74      3.24 o 
   3   4   2       63.40       60.72      2.30 o 
   4   4   2      176.50      180.75      4.11 o 
   5   4   2       21.61       21.04      3.78 o 
   6   4   2      132.65      136.26      5.54 o 
   7   4   2       11.01       13.77      4.49 o 
   8   4   2       14.95       15.34      4.10 o 
   9   4   2        0.41        1.73      3.13 o 
  10   4   2       56.47       56.78      4.97 o 
  11   4   2        9.95       12.43      3.86 o 
  12   4   2        1.40       -2.61      4.08 o 
 -12   5   2        1.73        5.63      5.98 o 
 -11   5   2        1.05       -4.64      5.29 o 
 -10   5   2        9.33       11.19      5.05 o 
  -9   5   2        1.23        0.23      3.68 o 
  -8   5   2       10.61       14.57      3.57 o 
  -7   5   2        2.22        1.29      3.38 o 
  -6   5   2       39.79       43.51      3.78 o 
  -5   5   2      211.50      208.41      4.24 o 
  -4   5   2       66.26       67.99      3.31 o 
  -3   5   2       17.21       19.15      3.92 o 
  -2   5   2       13.15       11.00      2.12 o 
  -1   5   2      111.58      123.69      4.11 o 
   0   5   2      190.09      188.75      3.20 o 
   1   5   2       80.12       80.53      1.77 o 
   2   5   2       39.34       36.37      2.17 o 
   3   5   2        0.02       -1.26      2.24 o 
   4   5   2       24.41       21.36      4.13 o 
   5   5   2        7.30        3.77      3.15 o 
   6   5   2       27.64       22.09      3.29 o 
   7   5   2        0.67        0.89      3.85 o 
   8   5   2        2.18       -3.21      4.66 o 
   9   5   2        4.14        3.68      6.07 o 
  10   5   2        1.00        2.26      3.31 o 
  11   5   2        0.50        2.66     10.95 o 
 -11   6   2        1.03        6.50      5.28 o 
 -10   6   2        1.74       -0.28      4.87 o 
  -9   6   2        3.14        7.75      3.77 o 
  -8   6   2       19.92       20.26      3.83 o 
  -7   6   2       94.33       93.00      4.15 o 
  -6   6   2        3.97        4.60      3.22 o 
  -5   6   2       26.29       23.41      2.89 o 
  -4   6   2      158.34      151.63      7.58 o 
  -3   6   2       97.22      105.09      7.31 o 
  -2   6   2      222.15      228.39      5.33 o 
  -1   6   2        4.58        1.44      3.46 o 
   0   6   2       70.90       69.88      3.96 o 
   1   6   2       26.97       17.50      3.33 o 
   2   6   2        0.00        3.01      3.49 o 
   3   6   2       32.58       34.96      4.74 o 
   4   6   2        2.45        3.90      3.24 o 
   5   6   2      126.43      117.13      4.32 o 
   6   6   2        4.75        6.56      4.34 o 
   7   6   2        8.25        9.52      3.66 o 
   8   6   2        7.31        2.99      3.58 o 
   9   6   2        5.87        1.52      5.14 o 
  10   6   2        0.16        3.20      5.34 o 
 -10   7   2       11.51        1.40      4.28 o 
  -9   7   2        5.09       14.19      5.81 o 
  -8   7   2        1.98       -2.30      2.95 o 
  -7   7   2        7.60        3.26      7.39 o 
  -6   7   2        9.06        1.61      6.92 o 
  -5   7   2        0.22        1.48      6.31 o 
  -4   7   2       14.57        6.95      4.26 o 
  -3   7   2       15.10       15.65      4.08 o 
  -2   7   2      109.40      122.49      6.94 o 
  -1   7   2       23.50       24.81     10.58 o 
   0   7   2       88.81       81.61      4.91 o 
   1   7   2       42.22       44.18      4.79 o 
   2   7   2        6.35       10.33      6.26 o 
   3   7   2      141.68      157.01      7.41 o 
   4   7   2       13.28       19.24      6.24 o 
   5   7   2       61.49       70.31      6.80 o 
   6   7   2        0.21        7.26      3.29 o 
   7   7   2        0.11       -4.38      4.38 o 
   8   7   2        0.01       -3.65      4.20 o 
   9   7   2        9.63        9.83      3.05 o 
  -8   8   2        2.94       11.92      8.42 o 
  -7   8   2        0.11       14.75      4.85 o 
  -6   8   2       10.68        5.04      4.17 o 
  -5   8   2        0.25        4.90      4.14 o 
  -4   8   2        1.36       10.59     16.66 o 
  -3   8   2        4.39       15.73     18.89 o 
  -2   8   2        0.52       14.91      4.96 o 
  -1   8   2       22.25       25.25      7.01 o 
   0   8   2       77.91       70.19      4.60 o 
   1   8   2       18.13       17.97      6.53 o 
   2   8   2        0.89        1.38      6.92 o 
   3   8   2      101.44      110.02      8.24 o 
   4   8   2       38.25       52.84      8.17 o 
   5   8   2       35.86       34.53      6.46 o 
   6   8   2        1.24       19.82      6.89 o 
   7   8   2        3.73       11.54      6.07 o 
  -5   9   2       10.87        6.43     13.42 o 
  -4   9   2        3.24        7.11      4.03 o 
  -3   9   2        0.02       26.13     26.89 o 
  -2   9   2       10.20       -2.02      5.15 o 
  -1   9   2        0.81       -4.37      4.37 o 
   0   9   2       15.11        1.96      7.28 o 
   1   9   2        9.71        2.21      6.57 o 
   2   9   2        5.99        2.02      7.63 o 
   3   9   2       16.29       15.76      7.65 o 
   4   9   2        4.81       11.90      6.05 o 
 -14   1   3        6.99       19.12      4.97 o 
 -13   1   3        2.70        2.77      7.92 o 
 -12   1   3       19.50       22.71      4.11 o 
 -11   1   3       18.46       15.96      3.99 o 
 -10   1   3        0.60        0.44      3.94 o 
  -9   1   3       83.40       84.07      4.28 o 
  -8   1   3       28.06       20.52      3.42 o 
  -7   1   3        2.39        2.91      3.21 o 
  -6   1   3      110.50      131.17      3.55 o 
  -5   1   3      154.08      155.91      3.61 o 
  -4   1   3        1.51        1.55      2.22 o 
  -3   1   3      732.03      748.76      3.87 o 
  -2   1   3      839.60      869.90      3.87 o 
  -1   1   3        3.08        4.24      1.54 o 
   0   1   3        6.28        5.63      1.57 o 
   1   1   3     2024.95     2062.67      6.10 o 
   2   1   3        4.85        4.58      1.82 o 
   3   1   3     1294.16     1303.58      5.09 o 
   4   1   3       78.03       70.01      1.75 o 
   5   1   3       40.41       45.85      5.85 o 
   6   1   3       49.70       56.58      2.12 o 
   7   1   3      132.15      132.91      3.85 o 
   8   1   3        4.90        4.27      2.19 o 
   9   1   3        7.05        2.93      3.73 o 
  10   1   3       33.82       32.49      6.57 o 
  11   1   3        4.80       -2.34      3.35 o 
  12   1   3        2.17       -3.69      3.79 o 
 -14   2   3       17.82       20.19     13.83 o 
 -13   2   3        3.27       -3.05      4.83 o 
 -12   2   3        4.27        9.36      4.37 o 
 -11   2   3       98.52       95.02      4.49 o 
 -10   2   3        5.39        4.24      3.46 o 
  -9   2   3      205.68      183.90      4.87 o 
  -8   2   3      104.89       89.96      3.72 o 
  -7   2   3      205.94      196.99      8.25 o 
  -6   2   3        1.13        1.09      3.04 o 
  -5   2   3      247.62      238.94      3.52 o 
  -4   2   3       66.94       66.40      2.51 o 
  -3   2   3      551.82      562.21      3.56 o 
  -2   2   3       22.56       25.84      1.96 o 
  -1   2   3      354.31      373.30      4.28 o 
   0   2   3        5.16        7.05      1.40 o 
   1   2   3      491.25      510.75      3.71 o 
   2   2   3       29.42       32.27      1.63 o 
   3   2   3      388.92      381.77      3.03 o 
   4   2   3       68.05       71.34      3.43 o 
   5   2   3        6.83        1.16      2.55 o 
   6   2   3       12.12        8.43      4.77 o 
   7   2   3        0.85       -0.73      3.00 o 
   8   2   3        0.83        0.55      4.37 o 
   9   2   3        3.71       -2.31      2.86 o 
  10   2   3       30.05       22.80      3.53 o 
  11   2   3       24.56       21.99      3.42 o 
  12   2   3        8.82        2.01      3.94 o 
 -13   3   3        0.97       15.50      7.51 o 
 -12   3   3        7.74       14.14      9.83 o 
 -11   3   3       48.82       52.97      4.59 o 
 -10   3   3        6.71        1.54      4.02 o 
  -9   3   3      134.11      124.37      4.60 o 
  -8   3   3       38.08       39.80      5.24 o 
  -7   3   3        0.02       -0.05      2.83 o 
  -6   3   3        0.05        3.26      2.88 o 
  -5   3   3       14.30       11.91      2.63 o 
  -4   3   3      179.58      186.37      3.61 o 
  -3   3   3       33.65       31.71      1.95 o 
  -2   3   3      423.54      452.31      3.97 o 
  -1   3   3      197.85      186.42      2.86 o 
   0   3   3      132.35      127.41      4.83 o 
   1   3   3       10.65       13.16      1.23 o 
   2   3   3        0.26       -0.83      1.10 o 
   3   3   3      446.01      463.65      6.56 o 
   4   3   3       48.24       51.36      2.09 o 
   5   3   3      104.40      106.62      3.72 o 
   6   3   3       24.58       21.39      4.93 o 
   7   3   3        6.15        4.72      5.18 o 
   8   3   3        1.38       -3.19      5.36 o 
   9   3   3       78.79       81.20      4.09 o 
  10   3   3        9.55        9.59      3.70 o 
  11   3   3        1.31        2.93      9.19 o 
  12   3   3        5.82       15.19      7.98 o 
 -13   4   3        0.27        2.64      7.14 o 
 -12   4   3        6.91       21.13      5.91 o 
 -11   4   3        0.43        5.03      4.75 o 
 -10   4   3        0.75        0.26      4.93 o 
  -9   4   3        2.32        4.51      3.89 o 
  -8   4   3       12.70       10.05      3.02 o 
  -7   4   3      234.25      246.41     10.72 o 
  -6   4   3      211.96      223.70      3.91 o 
  -5   4   3       29.39       32.16      2.78 o 
  -4   4   3        0.03       -0.52      2.19 o 
  -3   4   3        1.86        2.43      1.88 o 
  -2   4   3        7.12        7.35      1.93 o 
  -1   4   3       62.35       57.21      3.48 o 
   0   4   3      510.25      504.20      6.08 o 
   1   4   3      302.22      298.98      3.49 o 
   2   4   3        0.03       -1.08      3.18 o 
   3   4   3        0.04        5.37      3.32 o 
   4   4   3        0.00        1.00      3.09 o 
   5   4   3        0.25        1.84      3.19 o 
   6   4   3        8.46        9.56      3.35 o 
   7   4   3       36.15       36.87      4.87 o 
   8   4   3       89.76       95.64      6.14 o 
   9   4   3        4.24        1.71      3.49 o 
  10   4   3       30.43       25.90      6.19 o 
  11   4   3       48.08       51.62     17.14 o 
 -12   5   3       10.73        6.20      5.99 o 
 -11   5   3       29.07       38.79      6.91 o 
 -10   5   3        3.21        2.53      4.81 o 
  -9   5   3       51.19       53.17      4.68 o 
  -8   5   3       82.62       90.61      4.21 o 
  -7   5   3       58.71       53.15      4.32 o 
  -6   5   3      165.52      164.22      3.83 o 
  -5   5   3       67.74       64.03      5.41 o 
  -4   5   3        7.34        8.08      2.43 o 
  -3   5   3        9.87        7.06      5.75 o 
  -2   5   3       13.69       16.45      5.83 o 
  -1   5   3      221.26      229.09      3.62 o 
   0   5   3      277.25      276.55      4.63 o 
   1   5   3      309.36      295.95      7.05 o 
   2   5   3        9.92       10.67      3.49 o 
   3   5   3       21.17       18.87      3.46 o 
   4   5   3       23.21       23.50      3.42 o 
   5   5   3       95.27       88.82      6.12 o 
   6   5   3       24.34       23.72      3.67 o 
   7   5   3        0.86       -0.48      4.12 o 
   8   5   3       26.69       30.66      6.03 o 
   9   5   3       12.78        8.37      4.52 o 
  10   5   3        3.37        7.56      5.53 o 
 -11   6   3       11.81        5.92      6.57 o 
 -10   6   3        4.53       13.71      6.77 o 
  -9   6   3        4.83       -1.88      4.29 o 
  -8   6   3        4.40        5.31      5.48 o 
  -7   6   3       20.86       16.39      4.16 o 
  -6   6   3        1.72       -6.58      6.58 o 
  -5   6   3       43.98       57.17      7.51 o 
  -4   6   3        2.75        4.00      5.80 o 
  -3   6   3       86.99       84.52      7.21 o 
  -2   6   3       13.71       11.24      3.65 o 
  -1   6   3      112.98      107.82      4.30 o 
   0   6   3      137.81      138.76      4.27 o 
   1   6   3        0.93       -2.93      5.98 o 
   2   6   3      158.61      136.14     16.00 o 
   3   6   3       50.65       49.18      4.86 o 
   4   6   3       68.48       57.14     10.53 o 
   5   6   3        5.35        2.99      3.82 o 
   6   6   3       14.53       15.20      4.35 o 
   7   6   3        7.13        4.59      4.13 o 
   8   6   3        8.93       18.74      4.26 o 
   9   6   3        3.06        3.91      5.81 o 
 -10   7   3       10.01       28.53      8.45 o 
  -9   7   3       11.99       42.08      8.14 o 
  -8   7   3        5.10       -3.56      6.56 o 
  -7   7   3        0.38        1.80      6.45 o 
  -6   7   3       14.60       11.47      6.61 o 
  -5   7   3        0.03       -5.26      6.01 o 
  -4   7   3       12.91       19.22      4.23 o 
  -3   7   3        3.54        3.99      4.64 o 
  -2   7   3      121.57      123.42      5.07 o 
  -1   7   3       42.97       45.55      4.30 o 
   0   7   3       72.78       73.56      7.52 o 
   1   7   3        5.38       15.92      6.61 o 
   2   7   3        4.82        7.92      6.70 o 
   3   7   3       39.98       42.29      6.58 o 
   4   7   3       56.94       51.29      6.54 o 
   5   7   3       97.74       83.90      8.82 o 
   6   7   3       41.82       43.32     13.09 o 
   7   7   3       10.85       10.94      4.27 o 
   8   7   3        5.69       23.31      7.68 o 
  -8   8   3       28.38       48.25      9.81 o 
  -7   8   3        0.00        6.78      7.72 o 
  -6   8   3        9.57       18.14     12.86 o 
  -5   8   3        2.44       -3.11      4.36 o 
  -4   8   3       10.03        5.04      6.84 o 
  -3   8   3        1.23        2.64      9.90 o 
  -2   8   3       72.25       67.70      7.09 o 
  -1   8   3       32.29       32.65      6.28 o 
   0   8   3       12.27        1.90      5.88 o 
   1   8   3       19.40        6.56      7.20 o 
   2   8   3       46.07       36.99      6.45 o 
   3   8   3        0.49       -0.65      5.61 o 
   4   8   3        5.72       12.21      6.78 o 
   5   8   3       41.67       28.12      7.05 o 
   6   8   3        3.37       16.62      7.75 o 
  -5   9   3        2.11        5.86      6.66 o 
  -4   9   3       27.21       64.79     16.46 o 
  -3   9   3        0.86       25.15      8.83 o 
  -2   9   3        0.77       14.21      7.44 o 
  -1   9   3        3.87       16.43      7.78 o 
   0   9   3       21.70       29.45      6.13 o 
   1   9   3       41.46       50.42      8.47 o 
   2   9   3        0.80       -0.98      7.78 o 
   3   9   3        4.58       -1.35      7.01 o 
 -14   0   4        0.01       17.19      7.68 o 
 -13   0   4       19.80       19.50      6.03 o 
 -12   0   4        0.01        4.04      6.55 o 
 -11   0   4        0.16        0.36      5.99 o 
 -10   0   4       28.26       26.74      5.94 o 
  -9   0   4        1.61        3.51      5.36 o 
  -8   0   4        1.41       -3.49      5.21 o 
  -7   0   4       88.26       98.73      6.01 o 
  -6   0   4        2.20       -1.79      4.66 o 
  -5   0   4       60.67       50.62      4.98 o 
  -4   0   4      352.62      356.16      6.92 o 
  -3   0   4       27.98       25.29      2.88 o 
  -2   0   4       88.95      100.72      3.51 o 
  -1   0   4      583.51      622.83      5.29 o 
   0   0   4       44.84       36.19      2.42 o 
   1   0   4      262.95      301.98      3.45 o 
   2   0   4        5.54        3.62      2.39 o 
   3   0   4     1846.39     1928.67     13.75 o 
   4   0   4      206.49      186.34      5.96 o 
   5   0   4       45.26       34.17      4.80 o 
   6   0   4        9.81       11.83      4.73 o 
   7   0   4        0.00        4.98      5.02 o 
   8   0   4       90.58       88.63      8.76 o 
   9   0   4       31.72       30.96      5.74 o 
  10   0   4       11.98       11.08      6.04 o 
  11   0   4       16.29       18.05      6.67 o 
  12   0   4        0.23       -8.15      8.15 o 
 -14   1   4        1.91       11.59      4.52 o 
 -13   1   4        9.29       13.88      4.70 o 
 -12   1   4        0.56        1.87      9.65 o 
 -11   1   4       60.49       51.10     12.33 o 
 -10   1   4        0.16       -0.41      3.82 o 
  -9   1   4      102.23       93.65      4.34 o 
  -8   1   4       58.27       74.34      4.00 o 
  -7   1   4       72.70       72.83      3.88 o 
  -6   1   4        3.46        1.18      3.48 o 
  -5   1   4       21.03       17.76      3.14 o 
  -4   1   4      200.46      241.28      4.38 o 
  -3   1   4      115.00      141.37      2.62 o 
  -2   1   4      372.71      372.47      2.91 o 
  -1   1   4      101.90       93.80      2.00 o 
   0   1   4       22.60       17.72      1.81 o 
   1   1   4     1026.65     1023.53      5.11 o 
   2   1   4      512.34      585.52      4.54 o 
   3   1   4      787.11      805.63      5.53 o 
   4   1   4       64.28       67.24      2.01 o 
   5   1   4       46.40       50.39      3.41 o 
   6   1   4        1.74       -0.03      3.32 o 
   7   1   4       12.49       20.04      3.36 o 
   8   1   4       14.48        7.47      5.15 o 
   9   1   4       20.81       22.46      3.43 o 
  10   1   4        0.43       -2.56      3.32 o 
  11   1   4        0.70       -1.37      6.26 o 
  12   1   4        1.14       -7.06      7.06 o 
 -13   2   4       13.05        8.94      6.12 o 
 -12   2   4       18.15       10.56      4.10 o 
 -11   2   4        4.92        3.64      3.96 o 
 -10   2   4       26.83       25.31      5.69 o 
  -9   2   4       88.76       92.21      4.36 o 
  -8   2   4       44.53       37.90      3.63 o 
  -7   2   4      369.56      364.41      5.50 o 
  -6   2   4       30.62       33.88      3.67 o 
  -5   2   4       51.96       44.97      2.73 o 
  -4   2   4      577.54      632.13      4.80 o 
  -3   2   4     1041.96     1062.99      5.97 o 
  -2   2   4      178.62      186.95      2.75 o 
  -1   2   4       37.87       40.21      1.97 o 
   0   2   4       26.37       25.20      1.66 o 
   1   2   4        0.00        1.46      2.31 o 
   2   2   4       34.71       31.32      2.35 o 
   3   2   4      230.80      201.12      2.50 o 
   4   2   4        0.14        2.32      2.27 o 
   5   2   4        3.17        2.99      3.17 o 
   6   2   4       94.04       98.41      3.94 o 
   7   2   4       10.14        7.50      5.51 o 
   8   2   4        0.78       -4.11      5.40 o 
   9   2   4        3.39        1.00      3.33 o 
  10   2   4        0.97        3.44      3.76 o 
  11   2   4       26.86       33.94      4.36 o 
 -13   3   4        0.02       14.28      5.41 o 
 -12   3   4       11.81       22.27      5.92 o 
 -11   3   4        3.73        3.24      4.25 o 
 -10   3   4       21.25       18.34      3.67 o 
  -9   3   4       61.37       48.73      4.21 o 
  -8   3   4        4.32        2.72      3.64 o 
  -7   3   4       98.23       89.74      3.48 o 
  -6   3   4       18.64       20.04      5.29 o 
  -5   3   4       85.31       91.16      3.14 o 
  -4   3   4      191.82      180.60      2.97 o 
  -3   3   4       99.93      100.84      3.44 o 
  -2   3   4      326.38      344.67      3.85 o 
  -1   3   4      376.86      405.94      3.61 o 
   0   3   4       99.23       88.02      2.81 o 
   1   3   4        0.11        0.04      2.43 o 
   2   3   4       44.28       37.75      4.62 o 
   3   3   4       17.68       16.79      3.03 o 
   4   3   4       40.94       43.83      3.48 o 
   5   3   4        4.40        6.79      3.11 o 
   6   3   4        3.94        6.17      4.88 o 
   7   3   4       11.90       15.08      6.13 o 
   8   3   4        2.25       -4.17      6.24 o 
   9   3   4        8.28        7.44      5.90 o 
  10   3   4        0.81        4.66      3.65 o 
  11   3   4       11.95        9.03      4.09 o 
 -12   4   4        0.64        4.28      6.76 o 
 -11   4   4        0.94       12.35      4.55 o 
 -10   4   4       21.51       20.42      6.10 o 
  -9   4   4        2.26        2.49      3.78 o 
  -8   4   4       37.63       32.51      3.37 o 
  -7   4   4       33.07       36.81      3.19 o 
  -6   4   4      352.89      362.53      8.36 o 
  -5   4   4        1.59        3.18      2.69 o 
  -4   4   4       34.13       35.58      2.32 o 
  -3   4   4        0.34        0.35      2.73 o 
  -2   4   4        3.75        7.81      3.57 o 
  -1   4   4       77.08       77.94      4.05 o 
   0   4   4        3.00        3.26      3.42 o 
   1   4   4       47.20       50.19      3.75 o 
   2   4   4        3.01        3.60      3.56 o 
   3   4   4       41.73       45.41      3.82 o 
   4   4   4        2.62        3.14      3.34 o 
   5   4   4       17.66       22.31      3.66 o 
   6   4   4        1.87        3.92      4.09 o 
   7   4   4        4.00        9.57      6.27 o 
   8   4   4       41.69       42.14      7.03 o 
   9   4   4        0.95       -6.76      6.76 o 
  10   4   4        0.20        2.34      4.15 o 
 -12   5   4        4.46        5.75      7.06 o 
 -11   5   4        0.88        0.50      6.38 o 
 -10   5   4       13.74       17.03      7.42 o 
  -9   5   4        2.57        9.02      3.56 o 
  -8   5   4       29.63       32.15      3.57 o 
  -7   5   4       33.19       41.14      3.32 o 
  -6   5   4       10.33       20.65      3.41 o 
  -5   5   4        4.72        4.66      4.01 o 
  -4   5   4       29.72       30.80      4.22 o 
  -3   5   4       24.93       27.44      6.18 o 
  -2   5   4        4.11        6.89      3.52 o 
  -1   5   4        0.16        2.81      2.97 o 
   0   5   4      104.25      102.35      5.35 o 
   1   5   4       48.11       46.61      4.01 o 
   2   5   4        0.00       -1.94      3.62 o 
   3   5   4        4.63        3.27      4.50 o 
   4   5   4        0.52        2.11      3.72 o 
   5   5   4        0.93       -2.29      3.62 o 
   6   5   4       46.71       43.39      6.21 o 
   7   5   4        4.99        7.83     10.08 o 
   8   5   4       25.06       27.72      6.35 o 
   9   5   4        0.60        9.25      6.32 o 
  10   5   4        0.62       11.41      6.66 o 
 -11   6   4        7.74       16.32      5.45 o 
 -10   6   4        2.31       13.21      5.36 o 
  -9   6   4        0.78       -1.31      4.07 o 
  -8   6   4       14.46        7.65      7.87 o 
  -7   6   4       36.73       39.26     12.90 o 
  -6   6   4      101.35       93.28      4.85 o 
  -5   6   4       20.50       11.05      7.06 o 
  -4   6   4       31.71       31.14      7.34 o 
  -3   6   4       49.89       41.25      7.21 o 
  -2   6   4       15.03       14.91      3.85 o 
  -1   6   4      105.51      103.54      6.97 o 
   0   6   4        7.98       16.85      6.54 o 
   1   6   4       34.29       29.92      8.11 o 
   2   6   4       77.25       73.14      7.57 o 
   3   6   4       23.96       18.03      4.05 o 
   4   6   4        2.95        6.67      4.20 o 
   5   6   4       13.45       14.16      4.29 o 
   6   6   4       44.75       44.22      6.67 o 
   7   6   4        0.08       12.11      3.99 o 
   8   6   4        2.59       -2.94      5.89 o 
  -9   7   4       23.40       63.53      7.82 o 
  -8   7   4       15.05       16.59      8.57 o 
  -7   7   4       17.16        7.40      6.76 o 
  -5   7   4       24.26       35.45      7.58 o 
  -4   7   4       28.43       32.07      7.44 o 
  -3   7   4        2.20       -4.00      4.00 o 
  -2   7   4        0.09       -1.12      7.20 o 
  -1   7   4       19.61       20.93      6.64 o 
   0   7   4       15.22       18.22      6.35 o 
   1   7   4       13.87       15.57      6.88 o 
   2   7   4        4.51        1.95      6.03 o 
   3   7   4       14.05        1.25      6.66 o 
   4   7   4      110.48       92.97      7.22 o 
   5   7   4        3.22        1.73      4.18 o 
   6   7   4       13.15       19.09      4.39 o 
   7   7   4        0.00        0.12     10.94 o 
  -7   8   4       49.63       61.71      9.19 o 
  -6   8   4        8.30        1.27      9.22 o 
  -5   8   4        0.95       -0.08      6.16 o 
  -4   8   4        6.49        9.25     11.50 o 
  -3   8   4        2.85       -4.97      7.24 o 
  -2   8   4        6.50       -3.35      6.78 o 
  -1   8   4        4.87        2.34      5.95 o 
   0   8   4        7.10       -3.07      7.26 o 
   1   8   4       16.84        5.96      6.04 o 
   2   8   4        4.44       -1.43      6.80 o 
   3   8   4        1.69        8.06      6.56 o 
   4   8   4       35.11       40.51      7.73 o 
   5   8   4        1.02       -5.57      5.67 o 
  -4   9   4        2.87       -7.04      7.04 o 
  -3   9   4        3.22       -8.07      8.07 o 
  -2   9   4        2.11       -4.78      7.51 o 
  -1   9   4       12.52        9.06      7.18 o 
   0   9   4        0.00       11.00      6.84 o 
   1   9   4        8.82       23.38      7.21 o 
   2   9   4        0.36       -0.81      6.29 o 
 -13   1   5       32.03       35.12      6.15 o 
 -12   1   5        0.21        0.49      4.59 o 
 -11   1   5       34.48       30.06      6.85 o 
 -10   1   5        9.68       10.70      3.82 o 
  -9   1   5       29.71       26.64      4.64 o 
  -8   1   5       11.12        7.38      3.79 o 
  -7   1   5      103.87      105.04      4.35 o 
  -6   1   5       57.41       54.15      4.02 o 
  -5   1   5        0.78        1.55      3.37 o 
  -4   1   5        7.75       10.83      2.81 o 
  -3   1   5       86.09       95.18      2.34 o 
  -2   1   5      229.47      261.25      5.04 o 
  -1   1   5      277.47      304.99      2.87 o 
   0   1   5        8.14        7.90      2.49 o 
   1   1   5        1.70        1.65      2.20 o 
   2   1   5      271.67      262.48      7.53 o 
   3   1   5        6.77        9.30      3.59 o 
   4   1   5        1.69        3.73      3.53 o 
   5   1   5      331.28      327.14      5.84 o 
   6   1   5       31.66       33.71      3.84 o 
   7   1   5        9.17       14.26      3.88 o 
   8   1   5        0.45       -3.78      3.95 o 
   9   1   5       32.43       41.19      6.48 o 
  10   1   5        0.89       20.42      7.28 o 
  11   1   5        0.02       22.86      7.62 o 
 -13   2   5        3.28       -0.82      6.71 o 
 -12   2   5        7.83       17.50      6.69 o 
 -11   2   5       48.73       46.41      4.51 o 
 -10   2   5      257.57      237.30     14.34 o 
  -9   2   5       19.26       12.21      4.01 o 
  -8   2   5      212.20      196.47      5.29 o 
  -7   2   5       58.67       59.59      4.56 o 
  -6   2   5        4.10        4.47      3.42 o 
  -5   2   5      124.60      120.25      3.54 o 
  -4   2   5       59.52       58.60      3.83 o 
  -3   2   5        0.19        2.39      2.38 o 
  -2   2   5        2.66        2.02      1.95 o 
  -1   2   5      162.32      162.36      2.65 o 
   0   2   5        6.83        8.31      2.54 o 
   1   2   5       72.24       63.92      2.83 o 
   2   2   5        2.26        2.76      2.47 o 
   3   2   5      238.38      232.52      7.44 o 
   4   2   5      430.67      434.74      7.04 o 
   5   2   5       59.35       53.71      7.68 o 
   6   2   5      160.18      160.91      7.04 o 
   7   2   5       11.44       12.98      5.95 o 
   8   2   5       22.92       31.22      5.66 o 
   9   2   5        0.33        8.85      6.30 o 
  10   2   5        2.24        5.85      3.82 o 
 -13   3   5        3.89       18.94     18.82 o 
 -12   3   5        3.17        7.96      5.87 o 
 -11   3   5        1.84       -0.03      4.07 o 
 -10   3   5        0.20        0.02      4.36 o 
  -9   3   5       34.40       27.68      4.14 o 
  -8   3   5       36.86       29.74      3.93 o 
  -7   3   5       29.10       27.65      3.20 o 
  -6   3   5       34.79       39.29      4.12 o 
  -5   3   5       64.07       61.51      2.77 o 
  -4   3   5       29.43       31.14      2.52 o 
  -3   3   5        5.60        3.47      2.36 o 
  -2   3   5      123.03      123.45      4.37 o 
  -1   3   5       62.80       67.46      4.15 o 
   0   3   5       29.72       35.32      3.30 o 
   1   3   5      142.09      150.73      3.53 o 
   2   3   5       81.65       79.03      3.06 o 
   3   3   5        8.64        1.51      4.50 o 
   4   3   5        3.52        5.71      5.41 o 
   5   3   5       20.12       17.19      5.41 o 
   6   3   5       27.45       28.93      6.33 o 
   7   3   5        2.95       -5.26      5.78 o 
   8   3   5        1.02        0.80      5.84 o 
   9   3   5       16.24       19.30      6.56 o 
  10   3   5        8.69        6.69      7.02 o 
 -12   4   5        6.11        5.93      4.31 o 
 -11   4   5       18.41       20.55      4.59 o 
 -10   4   5        1.30       -2.39      5.22 o 
  -9   4   5       18.63       15.34      6.46 o 
  -8   4   5        1.47       -2.07      3.41 o 
  -7   4   5        6.01       10.80      4.05 o 
  -6   4   5       51.84       49.65      5.35 o 
  -5   4   5        0.01        0.26      2.27 o 
  -4   4   5       11.99       13.35      5.12 o 
  -3   4   5       14.95       12.73      3.74 o 
  -2   4   5        0.76       -0.04      3.75 o 
  -1   4   5        5.13        6.23      3.92 o 
   0   4   5      121.60      106.58      9.38 o 
   1   4   5      226.25      215.76      5.11 o 
   2   4   5       47.03       47.85      4.04 o 
   3   4   5        2.99        2.61      3.62 o 
   4   4   5       49.75       36.21      9.87 o 
   5   4   5        4.25        7.29      6.60 o 
   6   4   5        3.03        5.83      6.81 o 
   7   4   5       11.83        8.52      6.87 o 
   8   4   5       22.51       10.17      7.55 o 
   9   4   5        4.36        8.77      7.67 o 
 -11   5   5        4.39        4.36      8.73 o 
 -10   5   5        6.10       18.29      4.31 o 
  -9   5   5        0.10        3.44      3.35 o 
  -8   5   5        1.04       -0.54      4.22 o 
  -7   5   5        4.13        7.45      4.67 o 
  -6   5   5      148.59      136.07      8.68 o 
  -5   5   5       16.73       13.42      4.20 o 
  -4   5   5      586.91      580.31     11.40 o 
  -3   5   5        4.08        3.31      3.54 o 
  -2   5   5       21.87       26.44      4.03 o 
  -1   5   5      247.29      255.50      5.52 o 
   0   5   5      238.50      224.14      5.72 o 
   1   5   5      307.92      314.63      9.15 o 
   2   5   5       39.92       44.73      4.21 o 
   3   5   5       11.60       14.17      5.24 o 
   4   5   5       24.39       27.65      4.38 o 
   5   5   5        1.55        6.20      3.62 o 
   6   5   5        7.20        5.36      6.93 o 
   7   5   5        8.85       15.18      6.65 o 
   8   5   5        0.43       -3.37      7.57 o 
   9   5   5        3.88       -6.82      6.82 o 
 -10   6   5        1.48       16.45      6.37 o 
  -9   6   5        6.08        4.11      4.73 o 
  -8   6   5        6.88        1.48      4.31 o 
  -7   6   5       35.55       48.06     10.18 o 
  -6   6   5       27.04       37.74      4.89 o 
  -5   6   5       65.74       49.65      8.26 o 
  -4   6   5       19.00       24.97      6.35 o 
  -3   6   5       94.77      100.14      7.99 o 
  -2   6   5       15.84       19.21      6.54 o 
  -1   6   5      190.80      179.68      8.06 o 
   0   6   5        5.36        7.53      3.78 o 
   1   6   5       85.07       78.66      6.36 o 
   2   6   5        1.24        7.21      4.52 o 
   3   6   5        4.66        7.97      4.09 o 
   4   6   5        7.02        5.82      5.88 o 
   5   6   5        8.53        1.59      4.29 o 
   6   6   5        3.15       11.60      6.52 o 
   7   6   5        3.03       -5.21      7.41 o 
  -9   7   5        0.76       26.56      9.34 o 
  -8   7   5        0.14       31.42      9.45 o 
  -7   7   5        7.96       23.16      8.40 o 
  -6   7   5        0.17       -7.06      7.06 o 
  -5   7   5        6.55       -3.77      7.00 o 
  -4   7   5       24.67       19.38      7.46 o 
  -3   7   5       13.20       15.58      7.73 o 
  -2   7   5        1.40        0.00      7.43 o 
  -1   7   5        3.43       31.65      7.21 o 
   0   7   5       15.96       16.92      6.10 o 
   1   7   5       33.88       33.64      7.25 o 
   2   7   5        3.90        0.05      6.58 o 
   3   7   5        0.12       -5.95      6.75 o 
   4   7   5       11.63       21.72      4.73 o 
   5   7   5        1.10        3.25      4.62 o 
   6   7   5       16.58       -3.89      3.89 o 
  -5   8   5       19.48        6.85      6.99 o 
  -4   8   5        0.16       -4.60      7.58 o 
  -3   8   5        5.99       16.92      8.31 o 
  -2   8   5        6.95       13.73      7.41 o 
  -1   8   5       30.33       29.05      7.13 o 
   0   8   5        0.00       -6.63      6.63 o 
   1   8   5       18.63       12.41      7.28 o 
   2   8   5        2.52        7.04      7.09 o 
   3   8   5        2.46        8.04      6.27 o 
   4   8   5        4.12       -1.85      7.42 o 
 -13   0   6        0.62       -6.96      7.43 o 
 -12   0   6       33.39       31.98      6.70 o 
 -11   0   6       63.96       63.75      7.29 o 
 -10   0   6       62.27       63.74      7.16 o 
  -9   0   6        0.08       -2.14      5.21 o 
  -8   0   6      278.37      276.42      8.22 o 
  -7   0   6      374.12      349.95      8.80 o 
  -6   0   6      177.24      156.50      7.21 o 
  -5   0   6       13.47       10.77      5.36 o 
  -4   0   6       58.46       54.99      4.30 o 
  -3   0   6      131.69      129.25      4.29 o 
  -2   0   6      105.29      107.34      4.19 o 
  -1   0   6        7.49        9.10      3.27 o 
   0   0   6       31.88       36.18      5.25 o 
   1   0   6      106.32      109.79      6.21 o 
   2   0   6       77.73       74.61      6.62 o 
   3   0   6        0.51       -3.05      5.62 o 
   4   0   6      127.01      118.64      7.15 o 
   5   0   6       26.86       23.33      6.35 o 
   6   0   6       22.84       33.02      6.40 o 
   7   0   6       55.53       58.06      7.31 o 
   8   0   6       18.28       10.06      5.72 o 
   9   0   6        0.78       -6.42      6.93 o 
  10   0   6       15.24       43.43      8.26 o 
 -13   1   6        0.01       -4.58      6.33 o 
 -12   1   6        3.10        0.17      3.97 o 
 -11   1   6       16.66       15.78      4.34 o 
 -10   1   6        0.51        7.12      4.70 o 
  -9   1   6      107.40       92.85      4.91 o 
  -8   1   6      356.18      342.76      6.34 o 
  -7   1   6        0.39        2.12      3.67 o 
  -6   1   6      546.15      558.33      7.07 o 
  -5   1   6       68.92       63.23      4.09 o 
  -4   1   6       22.07       23.91      3.01 o 
  -3   1   6       62.27       60.54      2.29 o 
  -2   1   6      325.74      353.05      3.80 o 
  -1   1   6       46.29       56.59      4.18 o 
   0   1   6        4.01        1.20      3.72 o 
   1   1   6       55.13       56.19      6.09 o 
   2   1   6      215.08      216.48      5.32 o 
   3   1   6       23.10       19.87      3.82 o 
   4   1   6       79.16       79.94      4.65 o 
   5   1   6       32.32       29.06      4.04 o 
   6   1   6       72.28       64.84      4.69 o 
   7   1   6        0.06        0.57      9.66 o 
   8   1   6       31.18       47.15      6.80 o 
   9   1   6       44.56       55.13      7.31 o 
  10   1   6       11.91       22.31      7.87 o 
 -13   2   6        0.00       -4.95      4.95 o 
 -12   2   6       27.32       23.45     11.02 o 
 -11   2   6        2.06        1.76      6.69 o 
 -10   2   6       32.72       37.58      4.74 o 
  -9   2   6       10.31       13.79      4.32 o 
  -8   2   6      105.10      108.17      8.34 o 
  -7   2   6        0.35       -4.23      4.82 o 
  -6   2   6      126.87      135.52      4.74 o 
  -5   2   6       53.73       48.02      2.78 o 
  -4   2   6      108.85      106.69      3.07 o 
  -3   2   6      351.29      382.71      6.40 o 
  -2   2   6        7.84       12.75      2.17 o 
  -1   2   6      395.56      393.93      5.58 o 
   0   2   6        0.79       -1.99      2.81 o 
   1   2   6        6.32        8.12      4.19 o 
   2   2   6       20.06       16.51      3.77 o 
   3   2   6       17.63       19.16      3.90 o 
   4   2   6      281.29      267.44     12.01 o 
   5   2   6        0.01       -4.24      6.48 o 
   6   2   6        0.37       -1.47      6.54 o 
   7   2   6        3.70        4.11      7.12 o 
   8   2   6       24.23       30.52      7.09 o 
   9   2   6        0.50       -5.13      7.23 o 
 -12   3   6        0.40        5.08      4.32 o 
 -11   3   6       21.84       18.07      4.14 o 
 -10   3   6        4.30        4.45      4.66 o 
  -9   3   6       12.09        1.04      8.18 o 
  -8   3   6       72.54       68.56      4.88 o 
  -7   3   6        6.13        9.98      3.21 o 
  -6   3   6       36.52       39.92      3.26 o 
  -5   3   6        3.35        9.55      2.65 o 
  -4   3   6       37.24       33.57      3.27 o 
  -3   3   6       11.20        9.36      3.28 o 
  -2   3   6        0.01       -1.35      3.91 o 
  -1   3   6        2.22        2.83      2.84 o 
   0   3   6        3.14       -0.16      2.78 o 
   1   3   6        2.35        5.37      2.86 o 
   2   3   6       23.71       30.08      6.37 o 
   3   3   6      118.54      114.01      7.37 o 
   4   3   6        0.84        6.04      6.53 o 
   5   3   6        1.07        0.31      5.66 o 
   6   3   6        0.83       -5.72      6.12 o 
   7   3   6       29.27       38.41      7.17 o 
   8   3   6       19.98       22.71      7.04 o 
   9   3   6        6.52       -3.38      5.92 o 
 -12   4   6        9.38        0.32      6.92 o 
 -11   4   6        4.06       10.24      5.57 o 
 -10   4   6        2.89       -4.25      4.46 o 
  -9   4   6        2.84        7.08      8.00 o 
  -8   4   6       36.11       28.19      3.32 o 
  -7   4   6       46.87       46.02      6.22 o 
  -6   4   6       14.54       11.68      6.06 o 
  -5   4   6       42.97       40.43      3.52 o 
  -4   4   6        0.57        1.69      4.03 o 
  -3   4   6       44.16       43.15      4.46 o 
  -2   4   6      139.85      148.04      5.05 o 
  -1   4   6       51.13       47.27      4.41 o 
   0   4   6        1.61        1.35      3.89 o 
   1   4   6      203.65      213.92      5.72 o 
   2   4   6      285.72      256.33     35.32 o 
   3   4   6        1.26        4.19      6.08 o 
   4   4   6        8.45       14.62      6.52 o 
   5   4   6        2.99       -2.26      6.85 o 
   6   4   6       11.63        9.24      6.34 o 
   7   4   6       10.07       22.51      8.17 o 
   8   4   6        0.51        6.82      7.59 o 
 -11   5   6       15.86        8.93     10.91 o 
 -10   5   6        0.56       15.51      6.50 o 
  -9   5   6        4.91        6.57     12.20 o 
  -8   5   6        0.73        1.62      4.31 o 
  -7   5   6        6.16       10.67      4.62 o 
  -6   5   6        6.57       10.67     11.29 o 
  -5   5   6        0.24        2.30      7.70 o 
  -4   5   6       42.06       40.94      3.98 o 
  -3   5   6       17.08       20.67      4.64 o 
  -2   5   6       86.62       97.87      5.04 o 
  -1   5   6       96.59       91.77      5.04 o 
   0   5   6       71.93       63.91      4.80 o 
   1   5   6      155.94      169.30     10.82 o 
   2   5   6        5.67        5.29      5.37 o 
   3   5   6       35.67       33.80     12.88 o 
   4   5   6       14.18       14.19      7.63 o 
   5   5   6       36.91       26.91      6.35 o 
   6   5   6        9.40       18.55      6.26 o 
   7   5   6       11.87       10.34      7.88 o 
  -9   6   6        2.28       25.38      8.43 o 
  -8   6   6        1.17       17.40      8.02 o 
  -7   6   6        5.53        2.14     10.47 o 
  -6   6   6       45.84       54.19      7.21 o 
  -5   6   6       50.59       43.64      7.03 o 
  -4   6   6       51.55       32.86      6.83 o 
  -3   6   6       20.04       17.91      6.07 o 
  -2   6   6        1.17       -5.04      6.03 o 
  -1   6   6        0.31        1.58      4.56 o 
   0   6   6       17.91       17.02      4.36 o 
   1   6   6       17.94       12.37      4.14 o 
   2   6   6        5.17        3.22      4.67 o 
   3   6   6       68.71       65.66      4.87 o 
   4   6   6       20.47       14.44      6.16 o 
   5   6   6        0.22       14.06      8.06 o 
   6   6   6        6.35       -2.01      7.89 o 
  -8   7   6        3.50       -7.99      7.99 o 
  -7   7   6       10.80        5.25      7.04 o 
  -6   7   6        1.66       -5.79      7.25 o 
  -5   7   6        1.74       -5.40      8.28 o 
  -4   7   6        2.52        8.28      7.86 o 
  -3   7   6       15.46       15.85      7.61 o 
  -2   7   6       10.63       13.64      6.49 o 
  -1   7   6       27.89       31.42      7.97 o 
   0   7   6        8.66       15.53      6.75 o 
   1   7   6        0.01       -3.14      5.49 o 
   2   7   6        0.03       -5.47      5.47 o 
   3   7   6        3.91       15.69      4.08 o 
   4   7   6        0.00        3.15      8.56 o 
  -4   8   6        7.20       18.41      7.51 o 
  -3   8   6       22.02       33.49      8.44 o 
  -2   8   6        1.03       16.43      7.02 o 
  -1   8   6        0.85       -4.19      7.91 o 
   0   8   6        3.50       -5.95      7.63 o 
   1   8   6        1.27       -4.23      7.01 o 
 -12   1   7        4.87       12.42      5.08 o 
 -11   1   7        0.02        5.98      4.27 o 
 -10   1   7       33.43       30.72      4.99 o 
  -9   1   7        9.50       11.94      4.31 o 
  -8   1   7        0.19       -1.51      4.20 o 
  -7   1   7        2.19        1.48      4.50 o 
  -6   1   7      508.97      521.97     15.28 o 
  -5   1   7      184.56      177.24      5.10 o 
  -4   1   7        6.23        6.71      3.02 o 
  -3   1   7       20.98       21.71      2.65 o 
  -2   1   7      186.95      175.28      4.20 o 
  -1   1   7        5.88        5.66      4.41 o 
   0   1   7       11.25        4.77      3.90 o 
   1   1   7       29.93       36.50      4.49 o 
   2   1   7        0.50        4.75      4.02 o 
   3   1   7        1.46        1.12      7.34 o 
   4   1   7       47.84       42.11      9.64 o 
   5   1   7        8.27       11.20      4.83 o 
   6   1   7       90.47       98.44      5.75 o 
   7   1   7        4.33        1.66      8.85 o 
   8   1   7        7.22       19.88      7.01 o 
 -12   2   7        1.65       11.76      5.14 o 
 -11   2   7        0.11        1.57      4.55 o 
 -10   2   7       37.43       28.54      4.14 o 
  -9   2   7       99.87      107.78     11.03 o 
  -8   2   7        4.10        3.55      7.38 o 
  -7   2   7       12.74       17.01      4.24 o 
  -6   2   7      179.57      170.64     13.20 o 
  -5   2   7       51.50       55.65      4.33 o 
  -4   2   7      372.87      347.40      9.75 o 
  -3   2   7      138.08      121.89      3.96 o 
  -2   2   7       96.89       86.66      3.64 o 
  -1   2   7        0.00       -3.04      3.69 o 
   0   2   7      211.46      193.76     15.07 o 
   1   2   7       84.18       73.17      4.45 o 
   2   2   7       24.16       23.54      4.07 o 
   3   2   7       19.62       17.06      5.44 o 
   4   2   7      181.71      168.19      8.10 o 
   5   2   7      160.70      173.46      8.99 o 
   6   2   7       28.71       18.30      6.14 o 
   7   2   7       10.08       22.59      7.80 o 
   8   2   7        0.22       -6.09      6.09 o 
 -11   3   7       12.49       -0.86      6.33 o 
 -10   3   7        5.76       13.49      5.03 o 
  -9   3   7        8.32        5.49      4.03 o 
  -8   3   7       16.40       16.36      4.45 o 
  -7   3   7        1.51        3.64      3.91 o 
  -6   3   7       12.25       17.26      6.38 o 
  -5   3   7       13.10        9.12      3.27 o 
  -4   3   7        7.02        3.23      3.41 o 
  -3   3   7        2.16        2.41      4.13 o 
  -2   3   7       91.38       82.96      4.73 o 
  -1   3   7      217.23      203.80     19.38 o 
   0   3   7       34.29       29.42      4.40 o 
   1   3   7       62.28       58.83      7.25 o 
   2   3   7      130.01      137.87      8.55 o 
   3   3   7      132.06      127.30      8.27 o 
   4   3   7       21.57       17.63      6.30 o 
   5   3   7        0.26       -0.03      7.50 o 
   6   3   7        0.53        7.67      7.95 o 
   7   3   7        8.70       10.19      7.53 o 
   8   3   7       10.12       -5.67      8.40 o 
 -11   4   7       23.23       35.07      8.84 o 
 -10   4   7        8.82        8.74      3.78 o 
  -9   4   7        0.71       14.99      6.61 o 
  -8   4   7        6.93        0.30      6.13 o 
  -7   4   7        4.06        2.52      4.72 o 
  -6   4   7       11.59       14.10      4.30 o 
  -5   4   7        1.29       -0.21      3.21 o 
  -4   4   7        1.78        6.05      4.19 o 
  -3   4   7        6.11        4.35      5.00 o 
  -2   4   7        0.11        2.98      4.44 o 
  -1   4   7       13.61       11.32      6.57 o 
   0   4   7       58.34       55.32      4.76 o 
   1   4   7       71.41       80.36      8.00 o 
   2   4   7        0.78        7.71      7.55 o 
   3   4   7        0.12        9.31      6.56 o 
   4   4   7        4.21       -3.96      6.40 o 
   5   4   7       22.82       25.64      8.51 o 
   6   4   7        2.15       10.53      8.58 o 
   7   4   7       10.90       16.42      7.71 o 
 -10   5   7        3.12       10.44      6.70 o 
  -9   5   7        6.07       -6.49      6.49 o 
  -8   5   7        1.38       15.23      4.98 o 
  -7   5   7        0.12        0.65      4.06 o 
  -6   5   7       11.68        4.65      7.56 o 
  -5   5   7      131.94      109.13     20.27 o 
  -4   5   7       90.17       89.35      5.20 o 
  -3   5   7      181.14      177.85      5.70 o 
  -2   5   7       10.70       16.11      4.41 o 
  -1   5   7        1.66        0.38      4.49 o 
   0   5   7       60.02       56.01      9.30 o 
   1   5   7        0.13        8.50      7.33 o 
   2   5   7      118.26      140.18      8.95 o 
   3   5   7       31.33       37.78      8.33 o 
   4   5   7       51.49       44.18      8.74 o 
   5   5   7        0.58        1.46      6.61 o 
   6   5   7        2.28       -4.50      7.32 o 
  -8   6   7       46.88       41.94      7.90 o 
  -7   6   7        1.58        4.31      5.99 o 
  -6   6   7        5.22       -1.55      8.03 o 
  -5   6   7       41.32       36.28      8.31 o 
  -4   6   7       11.79       -3.25      6.78 o 
  -3   6   7       42.62       27.93      7.95 o 
  -2   6   7        3.15       -2.05      5.86 o 
  -1   6   7        5.74       -0.92      4.31 o 
   0   6   7       70.53       61.29      8.97 o 
   1   6   7        6.36        2.14      4.11 o 
   2   6   7        8.11       -6.19      7.03 o 
   3   6   7        7.79       -1.88      7.99 o 
   4   6   7        7.56        7.01      8.31 o 
  -6   7   7       11.33       29.69      9.67 o 
  -5   7   7        0.00        6.25      6.89 o 
  -4   7   7        4.45        6.32      9.12 o 
  -3   7   7        0.13        4.69      7.05 o 
  -2   7   7        7.39        5.20      7.19 o 
  -1   7   7       16.84       15.68      6.54 o 
   1   7   7        0.88        0.47      6.04 o 
   2   7   7        7.92       17.08      4.57 o 
 -11   0   8       25.82       27.74      7.04 o 
 -10   0   8       77.28       88.18      8.07 o 
  -9   0   8       31.28       30.86      7.24 o 
  -8   0   8        2.78        2.64      6.33 o 
  -7   0   8      246.09      247.90      8.88 o 
  -6   0   8       62.08       66.58      6.00 o 
  -5   0   8        2.75        7.99      5.80 o 
  -4   0   8      186.51      212.33      5.50 o 
  -3   0   8       32.62       33.31      3.94 o 
  -2   0   8       24.57       19.50      6.24 o 
  -1   0   8       45.43       48.25      6.88 o 
   0   0   8      299.71      293.49      9.25 o 
   1   0   8       94.21       91.33      7.24 o 
   2   0   8        0.00        4.12      6.61 o 
   3   0   8        0.13       -2.14      6.11 o 
   4   0   8       17.47       24.54      6.36 o 
   5   0   8       21.86       19.76      7.21 o 
   6   0   8        3.12       -2.45      6.14 o 
   7   0   8       17.63       23.11      7.43 o 
 -11   1   8       52.00       57.54      5.21 o 
 -10   1   8       10.16       12.39      5.18 o 
  -9   1   8       12.25        7.39      4.66 o 
  -8   1   8       88.12       91.71      5.39 o 
  -7   1   8      188.31      195.12      6.20 o 
  -6   1   8       20.42       23.42      4.45 o 
  -5   1   8      126.70      134.92      4.06 o 
  -4   1   8       11.07       12.45      3.28 o 
  -3   1   8       30.52       29.59      2.82 o 
  -2   1   8       55.19       43.23      4.82 o 
  -1   1   8        2.08       -2.23      4.44 o 
   0   1   8       45.01       42.71      4.43 o 
   1   1   8       24.87       21.48      6.19 o 
   2   1   8       85.46       95.65      6.80 o 
   3   1   8        2.37        5.26      4.96 o 
   4   1   8       14.54       12.87      5.22 o 
   5   1   8        1.75        3.99     10.84 o 
   6   1   8       54.52       50.71     18.47 o 
   7   1   8       41.32       33.59      6.32 o 
 -11   2   8        0.00        5.40      5.99 o 
 -10   2   8       56.99       69.02      5.88 o 
  -9   2   8       19.20       18.55      4.38 o 
  -8   2   8        5.04        7.36      4.63 o 
  -7   2   8       25.85       30.81      4.83 o 
  -6   2   8        5.88        7.58      3.94 o 
  -5   2   8        0.45        8.99      4.00 o 
  -4   2   8       44.61       43.93      4.73 o 
  -3   2   8       14.51       16.32      6.78 o 
  -2   2   8       17.03       17.16      4.73 o 
  -1   2   8       91.17       82.85      5.26 o 
   0   2   8       71.84       72.56      4.58 o 
   1   2   8       15.35       15.44      6.01 o 
   2   2   8        1.36        3.33      5.20 o 
   3   2   8        0.00        0.13      4.57 o 
   4   2   8       63.18       80.38      8.05 o 
   5   2   8       64.94       74.33      8.63 o 
   6   2   8       11.22        7.97      7.96 o 
   7   2   8        2.41        3.24      8.31 o 
 -10   3   8        9.06        7.83      9.75 o 
  -9   3   8        8.46        9.32      7.55 o 
  -8   3   8       16.64        8.39      6.53 o 
  -7   3   8       32.24       38.19      6.75 o 
  -6   3   8        4.04        9.04      5.53 o 
  -5   3   8        3.46        6.56      3.51 o 
  -4   3   8       11.69       11.64      3.32 o 
  -3   3   8      135.81      125.96     22.01 o 
  -2   3   8      132.82      119.64      7.71 o 
  -1   3   8        5.57        8.15      4.26 o 
   0   3   8        6.49        9.09      7.23 o 
   1   3   8        6.67        6.24      7.53 o 
   2   3   8       10.20        7.74      6.50 o 
   3   3   8        1.68        0.24      7.34 o 
   4   3   8        1.47       -0.94      6.47 o 
   5   3   8       22.42       30.25      8.81 o 
   6   3   8        4.90       -4.13      8.64 o 
 -10   4   8        1.07       -6.20      6.20 o 
  -9   4   8       52.51       81.62      7.12 o 
  -8   4   8       30.23       23.26      7.06 o 
  -7   4   8        0.02        4.32      4.44 o 
  -6   4   8        3.50        9.58      4.88 o 
  -5   4   8        4.42        6.64      3.67 o 
  -4   4   8       51.78       65.46      5.05 o 
  -3   4   8       55.08       59.99      5.08 o 
  -2   4   8       23.04       12.79      4.21 o 
  -1   4   8       77.56       93.64      8.11 o 
   0   4   8       45.06       47.67      6.83 o 
   1   4   8       13.35       22.31      6.52 o 
   2   4   8       72.36       99.87      9.40 o 
   3   4   8       46.89       45.88      8.80 o 
   4   4   8        0.02       -8.25      8.25 o 
   5   4   8       17.15       26.41      9.14 o 
  -8   5   8        0.19        3.04      4.82 o 
  -7   5   8       35.71       37.80     10.35 o 
  -6   5   8       31.14       50.10      7.31 o 
  -5   5   8       14.37       11.61     12.25 o 
  -4   5   8        0.29        6.83      5.03 o 
  -3   5   8       36.76       40.16      4.79 o 
  -2   5   8       12.05        3.70      4.75 o 
  -1   5   8       21.69       29.62      7.47 o 
   0   5   8       12.45       17.83      6.36 o 
   1   5   8       18.14       24.59      7.24 o 
   2   5   8       47.86       58.53      8.66 o 
   3   5   8        0.10       -7.34      8.21 o 
   4   5   8        7.23        6.55      6.98 o 
  -6   6   8        3.14       14.12      7.53 o 
  -5   6   8       45.13       43.63      8.18 o 
  -4   6   8       10.06        4.24      8.72 o 
  -3   6   8       57.68       41.23      8.36 o 
  -2   6   8        4.59       -4.78      4.78 o 
  -1   6   8        6.14        7.54      7.54 o 
   0   6   8        0.04       -1.59      6.58 o 
   1   6   8        0.19       -0.83      5.65 o 
   2   6   8        8.14       -1.38      8.18 o 
 -10   1   9       20.90       29.47      7.46 o 
  -9   1   9        1.01        1.56      4.54 o 
  -8   1   9        0.99       -4.41      4.41 o 
  -7   1   9       43.41       41.01      4.39 o 
  -6   1   9        0.05       -0.27      4.14 o 
  -5   1   9      210.92      221.15      4.91 o 
  -4   1   9       15.91       13.24      4.62 o 
  -3   1   9        0.15        2.82      4.44 o 
  -2   1   9        0.37        3.78      4.77 o 
  -1   1   9       20.78       18.37      7.40 o 
   0   1   9        4.95        6.18      8.96 o 
   1   1   9       45.76       45.07      7.19 o 
   2   1   9       76.02       86.63     11.40 o 
   3   1   9        7.90       12.66      5.21 o 
   4   1   9        4.72       23.09      7.48 o 
   5   1   9       12.52       14.26      6.77 o 
 -10   2   9        7.71       14.40      4.65 o 
  -9   2   9        3.44        5.06      4.74 o 
  -8   2   9        7.01        4.02      5.08 o 
  -7   2   9        3.14        6.20      6.01 o 
  -6   2   9       74.46       80.78      7.60 o 
  -5   2   9      103.31      118.06      5.28 o 
  -4   2   9       10.14       14.56      4.73 o 
  -3   2   9       93.84       91.52      7.89 o 
  -2   2   9       43.72       45.26     10.59 o 
  -1   2   9       58.69       53.45      4.95 o 
   0   2   9       15.64       16.38      4.52 o 
   1   2   9       16.71        9.23      4.68 o 
   2   2   9        9.85        3.16      6.41 o 
   3   2   9       32.63       22.49      6.60 o 
   4   2   9       26.93       32.34      8.85 o 
   5   2   9       17.04        1.36      7.59 o 
  -9   3   9        8.37       13.54      7.50 o 
  -8   3   9       50.31       45.89      6.92 o 
  -7   3   9       98.01      118.72      8.20 o 
  -6   3   9        0.02        5.47      5.41 o 
  -5   3   9       27.25       32.25      6.76 o 
  -4   3   9       33.38       28.50      6.14 o 
  -3   3   9       23.08       21.81      7.42 o 
  -2   3   9        2.28       -0.15      6.75 o 
  -1   3   9        7.61        9.12      7.94 o 
   0   3   9       36.86       42.15      7.91 o 
   1   3   9        0.40        5.61      6.92 o 
   2   3   9       12.46       15.69      7.14 o 
   3   3   9        3.15       -5.74      6.38 o 
   4   3   9       18.26       24.12      9.45 o 
  -8   4   9        9.86        8.08      5.49 o 
  -7   4   9       20.74       24.16      7.07 o 
  -6   4   9       23.33       34.99      4.88 o 
  -5   4   9       11.98       10.80      8.75 o 
  -4   4   9        4.75       -2.43      7.23 o 
  -3   4   9       10.98       25.56      7.85 o 
  -2   4   9        5.56       12.61      8.13 o 
  -1   4   9       13.60       24.44      6.83 o 
   0   4   9       18.86       10.50      7.07 o 
   1   4   9       23.47       42.76      8.66 o 
   2   4   9        0.71       12.08      8.72 o 
   3   4   9       23.06       15.29      8.82 o 
  -6   5   9       21.23       31.44      7.04 o 
  -5   5   9        0.13        2.39     15.80 o 
  -4   5   9       10.12       10.48      5.67 o 
  -3   5   9       22.09       34.68      8.32 o 
  -2   5   9        5.31       13.45      7.31 o 
  -1   5   9       51.49       63.96      7.39 o 
   0   5   9        0.65        5.35      7.14 o 
   1   5   9        0.71       11.26      8.32 o 
  -8   0  10       19.60       38.59      6.91 o 
  -7   0  10       16.96        4.82      6.52 o 
  -6   0  10       23.05       27.34      5.71 o 
  -5   0  10      142.46      126.56      6.93 o 
  -4   0  10       54.33       51.46      6.29 o 
  -3   0  10      137.26      126.60      8.10 o 
  -2   0  10       13.28        7.33      6.78 o 
  -1   0  10        0.24        3.06      5.93 o 
   0   0  10       13.94       14.69      8.24 o 
   1   0  10      129.99      108.89      8.12 o 
   2   0  10       12.66       -1.05      7.25 o 
   3   0  10        0.56        1.63      6.72 o 
  -8   1  10        0.17       -3.73      3.73 o 
  -7   1  10        0.05       -2.50      6.11 o 
  -6   1  10        0.01       -6.42      6.48 o 
  -5   1  10       28.06       31.63      5.23 o 
  -4   1  10        5.03        0.16      7.56 o 
  -3   1  10       47.50       45.73     10.84 o 
  -2   1  10        3.11        4.63      6.49 o 
  -1   1  10       13.69       22.00     11.51 o 
   0   1  10       27.04       18.87      5.42 o 
   1   1  10       10.64       11.97      5.96 o 
   2   1  10       14.61       17.35      5.51 o 
   3   1  10       14.63       11.08      5.77 o 
  -7   2  10        0.74        2.98      6.52 o 
  -6   2  10        6.29        7.54      6.84 o 
  -5   2  10        0.04       -0.40      5.20 o 
  -4   2  10        0.06        4.32      7.74 o 
  -3   2  10        0.65        6.12      7.54 o 
  -2   2  10        4.40       11.93      5.11 o 
  -1   2  10        5.94       14.24      5.78 o 
   0   2  10       24.69       17.10      4.93 o 
   1   2  10        0.01       -5.54      7.95 o 
   2   2  10        4.55       -7.76      7.76 o 
  -6   3  10        3.33       17.64      6.43 o 
  -5   3  10        2.13       16.12      8.01 o 
  -4   3  10        0.79        2.34      7.11 o 
  -3   3  10        0.91        4.98      6.78 o 
  -2   3  10       16.26       14.58      7.01 o 
  -1   3  10        2.58        0.65      8.38 o 
   0   3  10        5.18       17.96      8.27 o 
   1   3  10        0.32       14.49      8.79 o 
  -4   4  10        0.32       -6.82      7.99 o 
  -3   4  10       19.36        8.12      8.42 o 
  -2   4  10       16.06       12.84      8.71 o 
                                                 
